# Supplementary material for: Integrated study of quaternary aquifer for hydrostratigraphy and groundwater quality assessment in central Thal Doab, Punjab, Pakistan
Source: PLoS One. 2024 Jun 27;19(6):e0302442. doi: 10.1371/journal.pone.0302442 (PMC11210775; doi:10.1371/journal.pone.0302442)
Supplement: S1 File — (ZIP) [file pone.0302442.s001.zip]

Archive with 30 entries (30 files):
- ka-01.bmp
- ka-02.bmp
- ka-03.bmp
- ka-04.bmp
- ka-05.bmp
- ka-06.bmp
- ka-07.bmp
- ka-08.bmp
- ka-09.bmp
- ka-10.bmp
- ka-11.bmp
- ka-12.bmp
- ka-13.bmp
- ka-14.bmp
- ka-15.bmp
- ka-16.bmp
- ka-17.bmp
- ka-18.bmp
- ka-19.bmp
- ka-20.bmp
- ka-21.bmp
- ka-22.bmp
- ka-23.bmp
- ka-24.bmp
- ka-25.bmp
- ka-26.bmp
- ka-27.bmp
- ka-28.bmp
- ka-29.bmp
- ka-30.bmp
