# Supplementary material for: Integrated study of quaternary aquifer for hydrostratigraphy and groundwater quality assessment in central Thal Doab, Punjab, Pakistan
Source: PLoS One. 2024 Jun 27;19(6):e0302442. doi: 10.1371/journal.pone.0302442 (PMC11210775; doi:10.1371/journal.pone.0302442)
Supplement: S2 File — (XLSX) [file pone.0302442.s002.xlsx]

## Sheet: Sheet1
VES_No	Latitude	Longitude	2m	10m	25m	50m	75m	100m	125m	150m	175m	200m	225m	250m	275m	300m
KA-01	30.1748	70.9281	353	98.4	98.4	34.5	199	199	199	199	199	199	199	199	199	18.4
KA-02	30.1492	70.9097	17.8	30.6	30.6	30.6	90	90	90	90	90	90	18.6	18.6	194	194
KA-03	30.1303	70.8659	58.6	14.1	172	172	172	33.7	33.7	33.7	33.7	246	246	246	246	61
KA-04	30.1051	70.8594	221	130	148	148	148	148	148	148	148	16.8	16.8	311	311	311
KA-05	30.1551	70.867	24.6	201	96.9	96.9	96.9	96.9	251	251	251	251	145	145	145	145
KA-06	30.1744	70.8953	244	82.2	82.2	193	193	193	193	113	113	113	113	113	113	17.6
KA-07	30.1914	70.8585	52.5	13	105	105	105	14.6	201	201	201	201	72	72	72	72
KA-08	30.1967	70.9142	18.4	78.4	78.4	78.4	18.1	121	121	121	121	121	121	121	33.8	33.8
KA-09	30.245	70.8532	27.9	345	345	37	37	37	37	37	136	136	136	136	74.3	74.3
KA-10	30.22	70.8941	37.28	95.41	95.41	95.41	16.12	34.9	34.9	34.9	34.9	34.9	34.9	94.87	94.87	94.87
KA-11	30.2161	70.8553	35.3	209	15.9	64.5	64.5	64.5	64.5	64.5	64.5	128	128	128	128	128
KA-12	30.242	70.9162	17.6	37	190	190	85.5	85.5	85.5	85.5	18.6	18.6	358	358	358	358
KA-13	30.1975	70.9501	506	166	166	166	166	17.3	17.3	95.4	95.4	95.4	95.4	35.6	35.6	35.6
KA-14	30.2195	70.9747	29.7	14.91	14.91	248.1	248.1	248.1	248.1	248.1	248.1	27.72	27.72	27.72	27.72	140.8
KA-15	30.1955	71.0173	109	68.7	68.7	68.7	68.7	68.7	12.3	12.3	137	137	137	37.8	37.8	37.8
KA-16	30.2241	71.0127	37.86	179.6	179.6	17.44	79.06	79.06	79.06	79.06	79.06	79.06	79.06	33.41	33.41	33.41
KA-17	30.2539	71.0035	18.57	39.38	39.38	334	334	71.41	71.41	71.41	71.41	71.41	167.7	167.7	167.7	167.7
KA-18	30.2412	70.9771	63.1	94.67	17.84	51.12	51.12	51.12	51.12	51.12	51.12	51.12	135.3	135.3	135.3	135.3
KA-19	30.1898	70.9807	235	56.79	56.79	56.79	56.79	25.96	138	138	138	138	138	138	138	16.27
KA-20	30.1618	70.9986	212	32.68	128.5	369.9	369.9	369.9	369.9	369.9	62.51	62.51	62.51	62.51	62.51	62.51
KA-21	30.1319	71.0187	18.86	91.03	91.03	91.03	252	252	252	252	252	25	25	25	147.9	147.9
KA-22	30.1341	70.9717	60.65	38.27	38.27	38.27	81.55	81.55	81.55	22.46	22.46	182	182	182	182	182
KA-23	30.1504	70.9509	11.63	83.18	83.18	25.2	111.1	111.1	111.1	111.1	239	239	239	239	32.47	32.47
KA-24	30.1309	70.9254	113.3	61	61	61	61	33.67	33.67	83.18	83.18	83.18	83.18	83.18	83.18	14.55
KA-25	30.1135	70.9347	208.8	208.8	208.8	12.42	35.29	35.29	35.29	35.29	35.29	35.29	35.29	92.47	92.47	92.47
KA-26	30.1259	70.8938	35	158	158	14	14	256	256	256	256	256	70	70	70	70
KA-27	30.1049	70.8989	29	82	82	82	82	7.7	109	109	109	109	109	23	23	23
KA-28	30.1102	70.9718	125	63	63	63	63	63	63	10	25.96	25.96	25.96	25.96	25.96	122
KA-29	30.1094	71.0092	34	71	15	84	84	84	84	84	84	25	25	25	25	25
KA-30	30.1626	71.0252	27	217	217	3.81	21.97	21.97	21.97	21.97	21.97	65	65	65	65	65
