# Supplementary material for: Integrated study of quaternary aquifer for hydrostratigraphy and groundwater quality assessment in central Thal Doab, Punjab, Pakistan
Source: PLoS One. 2024 Jun 27;19(6):e0302442. doi: 10.1371/journal.pone.0302442 (PMC11210775; doi:10.1371/journal.pone.0302442)
Supplement: S3 File — (XLSX) [file pone.0302442.s003.xlsx]

## Sheet: Sheet1
X-Axis (Km)	Y-Axis(-ve Depth in m)	Z-Axis (Ω-m)	Long	Lat
0	0	27.9	677091	3.35025e+06
3.11	0	27.9	678312	3.34739e+06
7.62	0	37.28	682293	3.34468e+06
10.84	0	18.4	684272	3.34213e+06
13.57	0	353	685652	3.33973e+06
17.055	0	11.63	687893	3.33706e+06
19.72	0	60.65	689929	3.33529e+06
24.16	0	34	693590	3.33261e+06
26.9	0	34	695628	3.33072e+06
0	-2	27.9	677091	3.35025e+06
3.11	-2	27.9	678312	3.34739e+06
7.62	-2	37.28	682293	3.34468e+06
10.84	-2	18.4	684272	3.34213e+06
13.57	-2	353	685652	3.33973e+06
17.055	-2	11.63	687893	3.33706e+06
19.72	-2	60.65	689929	3.33529e+06
24.16	-2	34	693590	3.33261e+06
26.9	-2	34	695628	3.33072e+06
0	-10	345	677091	3.35025e+06
3.11	-10	345	678312	3.34739e+06
7.62	-10	95.41	682293	3.34468e+06
10.84	-10	78.4	684272	3.34213e+06
13.57	-10	98.4	685652	3.33973e+06
17.055	-10	83.18	687893	3.33706e+06
19.72	-10	38.27	689929	3.33529e+06
24.16	-10	71	693590	3.33261e+06
26.9	-10	71	695628	3.33072e+06
0	-25	345	677091	3.35025e+06
3.11	-25	345	678312	3.34739e+06
7.62	-25	95.41	682293	3.34468e+06
10.84	-25	78.4	684272	3.34213e+06
13.57	-25	98.4	685652	3.33973e+06
17.055	-25	83.18	687893	3.33706e+06
19.72	-25	38.27	689929	3.33529e+06
24.16	-25	15	693590	3.33261e+06
26.9	-25	15	695628	3.33072e+06
0	-50	37	677091	3.35025e+06
3.11	-50	37	678312	3.34739e+06
7.62	-50	95.41	682293	3.34468e+06
10.84	-50	78.4	684272	3.34213e+06
13.57	-50	34.5	685652	3.33973e+06
17.055	-50	25.2	687893	3.33706e+06
19.72	-50	38.27	689929	3.33529e+06
24.16	-50	84	693590	3.33261e+06
26.9	-50	84	695628	3.33072e+06
0	-75	37	677091	3.35025e+06
3.11	-75	37	678312	3.34739e+06
7.62	-75	16.12	682293	3.34468e+06
10.84	-75	18.1	684272	3.34213e+06
13.57	-75	199	685652	3.33973e+06
17.055	-75	111.1	687893	3.33706e+06
19.72	-75	81.55	689929	3.33529e+06
24.16	-75	84	693590	3.33261e+06
26.9	-75	84	695628	3.33072e+06
0	-100	37	677091	3.35025e+06
3.11	-100	37	678312	3.34739e+06
7.62	-100	34.9	682293	3.34468e+06
10.84	-100	121	684272	3.34213e+06
13.57	-100	199	685652	3.33973e+06
17.055	-100	111.1	687893	3.33706e+06
19.72	-100	81.55	689929	3.33529e+06
24.16	-100	84	693590	3.33261e+06
26.9	-100	84	695628	3.33072e+06
0	-125	37	677091	3.35025e+06
3.11	-125	37	678312	3.34739e+06
7.62	-125	34.9	682293	3.34468e+06
10.84	-125	121	684272	3.34213e+06
13.57	-125	199	685652	3.33973e+06
17.055	-125	111.1	687893	3.33706e+06
19.72	-125	81.55	689929	3.33529e+06
24.16	-125	84	693590	3.33261e+06
26.9	-125	84	695628	3.33072e+06
0	-150	37	677091	3.35025e+06
3.11	-150	37	678312	3.34739e+06
7.62	-150	34.9	682293	3.34468e+06
10.84	-150	121	684272	3.34213e+06
13.57	-150	199	685652	3.33973e+06
17.055	-150	111.1	687893	3.33706e+06
19.72	-150	22.46	689929	3.33529e+06
24.16	-150	84	693590	3.33261e+06
26.9	-150	84	695628	3.33072e+06
0	-175	136	677091	3.35025e+06
3.11	-175	136	678312	3.34739e+06
7.62	-175	34.9	682293	3.34468e+06
10.84	-175	121	684272	3.34213e+06
13.57	-175	199	685652	3.33973e+06
17.055	-175	239	687893	3.33706e+06
19.72	-175	22.46	689929	3.33529e+06
24.16	-175	84	693590	3.33261e+06
26.9	-175	84	695628	3.33072e+06
0	-200	136	677091	3.35025e+06
3.11	-200	136	678312	3.34739e+06
7.62	-200	34.9	682293	3.34468e+06
10.84	-200	121	684272	3.34213e+06
13.57	-200	199	685652	3.33973e+06
17.055	-200	239	687893	3.33706e+06
19.72	-200	182	689929	3.33529e+06
24.16	-200	25	693590	3.33261e+06
26.9	-200	25	695628	3.33072e+06
0	-225	136	677091	3.35025e+06
3.11	-225	136	678312	3.34739e+06
7.62	-225	34.9	682293	3.34468e+06
10.84	-225	121	684272	3.34213e+06
13.57	-225	199	685652	3.33973e+06
17.055	-225	239	687893	3.33706e+06
19.72	-225	182	689929	3.33529e+06
24.16	-225	25	693590	3.33261e+06
26.9	-225	25	695628	3.33072e+06
0	-250	136	677091	3.35025e+06
3.11	-250	136	678312	3.34739e+06
7.62	-250	94.87	682293	3.34468e+06
10.84	-250	121	684272	3.34213e+06
13.57	-250	199	685652	3.33973e+06
17.055	-250	239	687893	3.33706e+06
19.72	-250	182	689929	3.33529e+06
24.16	-250	25	693590	3.33261e+06
26.9	-250	25	695628	3.33072e+06
0	-275	74.3	677091	3.35025e+06
3.11	-275	74.3	678312	3.34739e+06
7.62	-275	94.87	682293	3.34468e+06
10.84	-275	33.8	684272	3.34213e+06
13.57	-275	199	685652	3.33973e+06
17.055	-275	32.47	687893	3.33706e+06
19.72	-275	182	689929	3.33529e+06
24.16	-275	25	693590	3.33261e+06
26.9	-275	25	695628	3.33072e+06
0	-300	74.3	677091	3.35025e+06
3.11	-300	74.3	678312	3.34739e+06
7.62	-300	94.87	682293	3.34468e+06
10.84	-300	33.8	684272	3.34213e+06
13.57	-300	18.4	685652	3.33973e+06
17.055	-300	32.47	687893	3.33706e+06
19.72	-300	182	689929	3.33529e+06
24.16	-300	25	693590	3.33261e+06
26.9	-300	25	695628	3.33072e+06
