# Supplementary material for: Integrated study of quaternary aquifer for hydrostratigraphy and groundwater quality assessment in central Thal Doab, Punjab, Pakistan
Source: PLoS One. 2024 Jun 27;19(6):e0302442. doi: 10.1371/journal.pone.0302442 (PMC11210775; doi:10.1371/journal.pone.0302442)
Supplement: S4 File — (XLSX) [file pone.0302442.s004.xlsx]

## Sheet: Sheet1
Name	From	To	Lithology
TH-01	0	4	Sand
TH-01	4	9	Clay with kanker
TH-01	9	24	Sand
TH-01	24	31	Clay with gravel
TH-01	31	84	Sand with gravel
TH-01	84	89	Silt
TH-01	89	185	Sand with gravel
TH-01	185	191	Silty clay
TH-01	191	197	Sand
TH-01	197	203	Clay
TH-01	203	294	Sand with gravel
TH-01	294	305.59	Gravel with sand
TH-02	0	12	Silty sand
TH-02	12	15	Clay
TH-02	15	93	Sand
TH-02	93	98	Silty clay
TH-02	98	155	Sand with gravel
TH-02	155	166	Clay with gravel
TH-02	166	180	Sand
TH-02	180	187	Silty clay
TH-02	187	278	Sand with gravel
TH-02	278	283	Clay
TH-02	283	305.59	Sand with gravel
TH-03	0	68	Sand
TH-03	68	74	Kanker
TH-03	74	114	Sand with gravel
TH-03	114	123	Silty clay
TH-03	123	187	Sand
TH-03	187	196	Clay with kanker
TH-03	196	305.59	Sand with gravel
TH-04	0	11	Sand
TH-04	11	17	Clay
TH-04	17	56	Sand
TH-04	56	69	Silty clay
TH-04	69	90	Sand
TH-04	90	111	Clay with kanker
TH-04	111	286	Sand with gravel
TH-04	286	299	Silt
TH-04	299	305.59	Sand
TH-05	0	2	Silty clay
TH-05	2	67	Sand
TH-05	67	78	Kanker
TH-05	78	134	Sand
TH-05	134	147	Silty clay
TH-05	147	256	Sand with gravel
TH-05	256	263	Clay
TH-05	263	305.59	Sand with gravel
TH-06	0	6	Clay
TH-06	6	27	Sand
TH-06	27	33	Clay
TH-06	33	64	Sand
TH-06	64	68	Kanker
TH-06	68	193	Sand with gravel
TH-06	193	201	Silt
TH-06	201	262	Sand with gravel
TH-06	262	277	Clay with kanker
TH-06	277	305.59	Sand
TH-07	0	39	Sand
TH-07	39	51	Silt
TH-07	51	63	Sand
TH-07	63	77	Silty clay
TH-07	77	188	Sand
TH-07	188	193	Kanker
TH-07	193	289.59	Sand with gravel
TH-08	0	13	Silty clay
TH-08	13	21	Sand
TH-08	21	27	Clay
TH-08	27	39	Sand with gravel
TH-08	39	51	Clay with kanker
TH-08	51	132	Sand with gravel
TH-08	132	147	Silt
TH-08	147	213	Sand with gravel
TH-08	213	219	Clay
TH-08	219	289.59	Sand
