# Supplementary material for: Integrated study of quaternary aquifer for hydrostratigraphy and groundwater quality assessment in central Thal Doab, Punjab, Pakistan
Source: PLoS One. 2024 Jun 27;19(6):e0302442. doi: 10.1371/journal.pone.0302442 (PMC11210775; doi:10.1371/journal.pone.0302442)
Supplement: S5 File — (XLSX) [file pone.0302442.s005.xlsx]

## Sheet: Sheet1
Sample	Lat	Long	Depth	TDS	PH	Color	Odor	Taste	Arsenic	Flouride	Iron	Nitrate	Nitrite
S1	30.2453	70.861	40	475	7.2	Less	Less	Less	5	1.21	0.1	10	0.2
S2	30.2428	70.9238	60	540	7.4	Less	Less	Less	10	1	0.2	20	0.1
S3	30.2235	70.9691	30	1300	7.8	Less	Less	Salty	30	1.68	0.6	50	0.3
S4	30.2489	71.0109	50	950	7.5	Less	Less	Less	6	1.09	0.4	60	0.2
S5	30.1982	71.0113	35	1260	7.4	Yellow	Pungent	Less	25	2	0.3	30	0.1
S6	30.1821	70.9849	150	500	7.5	Less	Less	Less	8	0.71	0.2	10	0.1
S7	30.1896	70.9588	130	670	7.4	Less	Less	Less	7	1.11	0.2	40	0.4					180	3820	7.9	0	0	0	80	2	0.7	90	1.02	0	0		Max
S8	30.1761	70.9484	180	760	7.3	Less	Less	Less	5	1.28	0.3	10	0.1					30	465	7.1	0	0	0	5	0.23	0.1	10	0.1	0	0		Min
S9	30.1607	70.9749	100	810	7.3	Less	Less	Less	10	1.11	0.1	30	0.3					69.25	989.5	7.445	#DIV/0!	#DIV/0!	#DIV/0!	18	1.122	0.32	34.5	0.291	#DIV/0!	#DIV/0!		Mean
S10	30.1418	71.0006	40	1530	7.8	Less	Less	Less	40	1.34	0.3	70	0.6											As	F	Fe	Nitrate	Nitrite
S11	30.11	70.9941	50	1515	7.9	Yellow	Less	Salty	45	1.27	0.5	80	0.7					WHO Limit	1000					10	1.5	0.3	50	0.5
S12	30.1311	70.9509	50	650	7.3	Less	Less	Less	9	0.4	0.2	30	0.1
S13	30.1225	70.907	40	1220	7.5	Less	Less	Salty	20	1.6	0.4	20	0.2
S14	30.1168	70.8664	80	655	7.5	Less	Less	Less	5	0.88	0.3	10	0.1
S15	30.1632	70.8581	70	700	7.4	Less	Less	Less	7	1.01	0.2	40	0.3
S16	30.1654	70.906	50	555	7.4	Less	Less	Less	5	0.23	0.5	20	0.1
S17	30.19	70.8846	60	615	7.6	Less	Less	Less	8	0.96	0.2	30	0.4
S18	30.215	70.8764	80	465	7.3	Less	Less	Less	5	0.96	0.4	10	0.2
S19	30.2203	70.931	40	3820	7.3	Yellow	Pungent	Salty	80	1.96	0.7	90	1.02
S20	30.1925	70.921	50	800	7.1	Less	Less	Less	30	0.64	0.3	30	0.3
