# Supplementary material for: Integrated study of quaternary aquifer for hydrostratigraphy and groundwater quality assessment in central Thal Doab, Punjab, Pakistan
Source: PLoS One. 2024 Jun 27;19(6):e0302442. doi: 10.1371/journal.pone.0302442 (PMC11210775; doi:10.1371/journal.pone.0302442)
Supplement: S6 File — (XLSX) [file pone.0302442.s006.xlsx]

## Sheet: Sheet1
ID	pH	TDS(mg/L)	Arsenic (ppb)	Flouride (mg/L)	Iron (mg/L)	Nitrate (mg/L)	Nitrite (mg/L)
S1	7.2	475	5	1.21	0.1	10	0.2
S2	7.4	540	10	1	0.2	20	0.1
S3	7.8	1300	30	1.68	0.6	50	0.3
S4	7.5	950	6	1.09	0.4	60	0.2
S5	7.4	1260	25	2	0.3	30	0.1
S6	7.5	500	8	0.71	0.2	10	0.1
S7	7.4	670	7	1.11	0.2	40	0.4
S8	7.3	760	5	1.28	0.3	10	0.1
S9	7.3	810	10	1.11	0.1	30	0.3
S10	7.8	1530	40	1.34	0.3	70	0.6
S11	7.9	1515	45	1.27	0.5	80	0.7
S12	7.3	650	9	0.4	0.2	30	0.1
S13	7.5	1220	20	1.6	0.4	20	0.2
S14	7.5	655	5	0.88	0.3	10	0.1
S15	7.4	700	7	1.01	0.2	40	0.3
S16	7.4	555	5	0.23	0.5	20	0.1
S17	7.6	615	8	0.96	0.2	30	0.4
S18	7.3	465	5	0.96	0.4	10	0.2
S19	7.3	3820	80	1.96	0.7	90	1.02
S20	7.1	800	30	0.64	0.3	30	0.3
